# Supplementary material for: Study on the effects of 4 × 4 min high−intensity interval training frequency on cardiorespiratory function, metabolic indices, and exercise performance in male university students
Source: Front Physiol. 2026 Jul 13;17:1855612. doi: 10.3389/fphys.2026.1855612 (PMC13420256; doi:10.3389/fphys.2026.1855612)
Supplement: Supplementary file 1 [file Table1.xlsx]

## Sheet: Sheet1
Age (years)				Height (cm)				Body mass (kg)
1/wk	2/wk	3/wk		1/wk	2/wk	3/wk		1/wk	2/wk	3/wk
18	21	19		176	176	175		76	72	75
21	22	22		178	173	172		74	73	67
19	21	19		178	173	176		74	77	71
20	20	19		173	179	177		77	79	77
21	21	19		176	170	178		79	76	75
21	20	18		172	175	173		74	74	71
19	19	20		171	169	176		76	78	72
22	21	20		178	178	175		74	78	76
21	20	22		175	178	177		76	75	71
20	20	20		175	175	177		77	77	79
20	21	19		178	175	178		73	77	72
20	20	22		177	168	175		76	71	82
20	19	22		176	177	175		77	78	71
20	20	20		179	181	178		75	72	76
20	20	18		178	168	171		82	73	69
VO2max				Time to Exhaustion					VO₂				VT				HR				RER				Blood lactate concentration
1/wk	45.89	45.57		1/wk	575	641		1/wk	25.22	30.3		1/wk	1.88	1.09		1/wk	126	137		1/wk	0.78	0.87		1/wk	2	1.7
	46.41	55.16			538	677			31.4	25.2			1.93	1.8			147	133			0.95	0.82			2.3	2.2
	46.24	46.18			638	633			27.56	26.3			1.94	1.69			144	141			0.82	0.8			1.9	2.1
	55.32	49.2			582	585			27.69	31.78			1.17	1.3			130	140			0.88	0.81			2	2.1
	54.52	54.79			607	646			27.24	36.11			1.86	1.49			157	145			0.77	0.83			2.1	2
	47.21	46.36			690	715			27.72	28.84			1.48	1.07			136	138			0.81	0.86			2.4	2.1
	53.96	47			610	696			35.69	25.66			1.58	1.79			141	137			0.88	0.93			2.8	2
	50.44	52.11			582	645			36.66	23.47			1.91	1.55			141	136			0.87	0.87			2.4	2.2
	54.32	55.82			668	619			35.62	31.27			1.77	2.19			148	147			0.87	0.8			1.9	2.4
	52.45	45.55			631	614			33.5	27.03			1.6	1.21			157	156			0.83	0.92			2.1	2
	50.29	52.97			641	577			26.67	32.54			1.86	2.03			138	125			0.86	0.81			2	2
	52.64	45.63			562	583			33.69	27.69			2.18	1.64			123	125			0.81	0.8			2.1	1.9
	46.45	52.13			575	573			26.74	29.68			1.51	1.68			153	133			0.82	0.88			2.6	2.2
	41.94	57.49			560	650			31.35	25.72			1.29	1.78			133	125			0.88	0.83			2.3	1.7
	48.58	50.9			634	727			31.61	32.25			1.38	1.97			154	140			0.94	0.84			2.5	2
2/wk	41.96	54.64		2/wk	551	628		2/wk	31.08	25.52		2/wk	1.43	1.3		2/wk	144	135		2/wk	0.82	0.89		2/wk	2.4	1.6
	42.32	58.95			536	686			28.71	28.44			1.59	2.07			158	133			0.96	0.88			2	1.6
	47.89	43.14			631	632			28.8	31.95			1.89	1.34			134	126			0.84	0.84			2.5	1.8
	49.4	58.09			575	708			29.54	26.9			1.86	1.35			135	138			0.8	0.73			1.8	1.7
	49.11	64.74			621	663			33.75	26.79			1.73	1.43			153	135			0.84	0.86			2.4	1.7
	52.92	56.28			579	752			31.94	28.99			1.5	1.91			129	132			0.79	0.87			2.4	1.6
	50.13	44.3			616	685			30.63	28.79			2.02	1.37			148	132			0.72	0.88			2.5	2
	54.23	52.88			546	677			32.85	28.99			1.47	1.76			142	142			0.92	0.72			2.1	1.9
	51.3	51.54			627	646			32.07	30.39			1.73	1.8			139	132			0.86	0.86			2.1	1.7
	56.83	55.39			612	640			24.37	27.35			1.31	1.72			136	137			0.79	0.84			2.2	1.7
	42.33	53.98			663	631			28.25	25.95			1.43	1.77			151	141			0.85	0.81			2.2	1.9
	45.76	54.69			656	715			30.58	27.46			1.55	1.34			138	119			0.81	0.84			2.2	2
	54.11	49.76			585	654			28.3	27.02			1.65	1.92			138	137			0.89	0.88			2.4	1.9
	48.28	51.75			609	658			26.11	26.65			1.61	1.65			130	128			0.81	0.93			2.4	1.7
3/wk	49.42	58.7		3/wk	605	690		3/wk	33.04	29.35		3/wk	1.85	1.36		3/wk	134	126		3/wk	0.82	0.85		3/wk	2.2	1.8
	54.25	49.26			652	703			29.42	28.55			1.8	1.65			148	144			0.86	0.83			2.1	1.6
	48.43	47.19			628	641			29.89	27.05			1.65	1.9			138	127			0.84	0.8			2.2	1.5
	45.89	46.28			590	667			26.84	33.39			1.77	1.98			132	136			0.79	0.82			2.3	1.7
	50.6	55.23			571	641			23.41	35.32			1.09	1.67			138	132			0.81	0.89			2.2	1.8
	48.53	68.33			652	676			31.76	28.82			1.85	1.08			148	135			0.89	0.91			2	1.7
	51.86	55.95			650	715			26.29	26			1.89	1.34			141	127			0.86	0.81			2	1.7
	46.68	48.85			620	684			34.3	23.45			1.59	1.71			147	132			0.8	0.84			2.3	1.9
	41.91	57.84			606	698			35.52	30.35			1.99	1.9			128	120			0.85	0.81			2	1.7
	53.27	46.03			616	696			28.65	27.84			1.94	1.81			138	133			0.87	0.83			2.3	1.5
	40.23	45.87			579	655			32.52	30.59			1.64	1.44			130	136			0.8	0.86			1.8	1.8
	43.71	57.59			586	615			32.58	25.06			1.83	2.33			147	134			0.91	0.81			1.9	1.8
